# Supplementary material for: New Vectors of TTX Analogues in the North Atlantic Coast: The Edible Crabs Afruca tangeri and Carcinus maenas
Source: Mar Drugs. 2023 May 25;21(6):320. doi: 10.3390/md21060320 (PMC10305652; doi:10.3390/md21060320)
Supplement: Supplementary file 1 [file marinedrugs-21-00320-s001.zip]

Archive with 1 entries (1 files):
- marinedrugs-2378432-supplementary.pdf
